# Supplementary material for: Urgent Reversal of Direct Oral Anticoagulants in Critical and Life-Threatening Bleeding: A Multidisciplinary Expert Consensus
Source: J Clin Med. 2024 Nov 14;13(22):6842. doi: 10.3390/jcm13226842 (PMC11595216; doi:10.3390/jcm13226842)
Supplement: Supplementary file 1 [file jcm-13-06842-s001.zip]

Archive with 1 entries (1 files):
- jcm-3293894-supplementary.pdf
